# Supplementary material for: Artificial intelligence for the prediction of acute kidney injury during the perioperative period: systematic review and Meta-analysis of diagnostic test accuracy
Source: BMC Nephrol. 2022 Dec 19;23:405. doi: 10.1186/s12882-022-03025-w (PMC9761969; doi:10.1186/s12882-022-03025-w)
Supplement: Supplementary file 2 — Additional file 2. [file 12882_2022_3025_MOESM2_ESM.xlsx]

## Sheet: Sheet1
Individual study bias and applicability summary using the PROBAST tool
	Risk of bias				Applicability			Overall
Study	Participants	Predictors	Outcome	Analysis	Participants	Predictors	Outcome	Risk of bias	Applicability
AdhikariI 2019	High	Unclear	Low	High	Low	Low	Low	High	Low
Bihorac 2019	Low	Low	Low	Low	Low	Low	Low	Low	Low
Filiberto,2021	Low	Low	Low	High	Unclear	Low	Low	High	Low
Ko 2020	High	Low	Low	High	Low	Low	Unclear	High	Unclear
Lee(1) 2018	High	Low	Low	High	Low	High	Low	High	High
Lee(2) 2018	Low	Low	Low	High	High	Low	Unclear	High	High
Lei 2019	Low	Low	Low	Low	Low	Low	Low	Low	Low
Lei 2020	High	Low	Low	High	Low	Low	Unclear	High	Unclear
Li 2020	Low	Unclear	Low	Low	Low	Low	Low	Low	Low
Meyer 2018	High	Low	Low	Low	Low	High	High	Low	High
Penny-Dimri 2020	Low	Low	High	High	High	Low	High	High	High
Rank 2020	Unclear	Low	Low	Unclear	Low	Low	Unclear	Unclear	Unclear
Tseng 2020	Low	Low	Low	High	Low	Low	Low	High	Low
Xin 2021	Low	Low	Low	High	low	Low	Low	High	Low
Xue 2021	Low	Low	Low	Low	low	Low	Low	Low	Low
Yayac 2021	Low	Low	Low	Low	low	Low	Low	Low	Low
Zhang 2021	High	Low	Low	High	Low	Low	Unclear	High	Unclear
Zhou 2020	Low	Low	High	High	Low	Low	High	High	High
